# Supplementary material for: Plasma cell‐free DNA markers predict occult metastases in patients with resectable pancreatic ductal adenocarcinoma
Source: Clin Transl Med. 2026 Jan 19;16(1):e70573. doi: 10.1002/ctm2.70573 (PMC12813551; doi:10.1002/ctm2.70573)
Supplement: Supplementary file 1 — Supporting Information [file CTM2-16-e70573-s002.xlsx]

## Sheet: Supplemental Table 1
ID	Cohort	Pancreas Copies/mL	Liver Copies/mL	Lung Copies/mL	CA19-9	Tumor Volume	Sex	pAJCC8 T stage	pAJCC8 N stage	Age	OS Status (0=alive,1=dead)	OS Days (interval from surgery to death/censor)	TTM Status (0=no metastatic progression, 1=metastatic progression)	TTM Days (interval from surgery to metastatic progression/censor)	Occult Metastasis within 120 days of surgery (yes/no)
UPENN 001	Disease Control	0.01	19.42	0.62	NA	NA	Male	NA	NA	66	NA	NA	NA	NA	NA
UPENN 002	Disease Control	0	8.53	0.34	NA	NA	Female	NA	NA	33	NA	NA	NA	NA	NA
UPENN 003	Disease Control	0.11	9.53	1.66	NA	NA	Male	NA	NA	59	NA	NA	NA	NA	NA
UPENN 004	Disease Control	0.4	8.03	1.41	NA	NA	Male	NA	NA	55	NA	NA	NA	NA	NA
UPENN 005	Disease Control	0.33	52.76	2.5	NA	NA	Female	NA	NA	70	NA	NA	NA	NA	NA
UPENN 006	Disease Control	0.65	28.11	2	NA	NA	Male	NA	NA	63	NA	NA	NA	NA	NA
UPENN 007	Disease Control	0.14	10.81	2.55	NA	NA	Female	NA	NA	63	NA	NA	NA	NA	NA
UPENN 008	Disease Control	0.53	12.52	6.1	NA	NA	Male	NA	NA	70	NA	NA	NA	NA	NA
UPENN 009	Disease Control	0.37	7.23	1.64	NA	NA	Male	NA	NA	65	NA	NA	NA	NA	NA
UPENN 010	Disease Control	0.03	12.78	0.56	NA	NA	Female	NA	NA	54	NA	NA	NA	NA	NA
UPENN 011	Disease Control	0.29	35.04	0.73	NA	NA	Female	NA	NA	53	NA	NA	NA	NA	NA
UPENN 012	Disease Control	0.07	29.17	0	NA	NA	Female	NA	NA	54	NA	NA	NA	NA	NA
UPENN 013	Disease Control	0	3.41	0.64	NA	NA	Female	NA	NA	59	NA	NA	NA	NA	NA
UPENN 014	Disease Control	0.2	25.4	1.5	NA	NA	Female	NA	NA	59	NA	NA	NA	NA	NA
UPENN 015	Disease Control	0.31	3.85	0.63	NA	NA	Female	NA	NA	74	NA	NA	NA	NA	NA
UPENN 016	Disease Control	0.32	14.48	1.94	NA	NA	Male	NA	NA	24	NA	NA	NA	NA	NA
UPENN 017	Disease Control	0.49	22.84	0.36	NA	NA	Female	NA	NA	67	NA	NA	NA	NA	NA
UPENN 018	Disease Control	0	14.84	1.41	NA	NA	Female	NA	NA	66	NA	NA	NA	NA	NA
UPENN 019	Disease Control	0.47	86.92	0.61	NA	NA	Female	NA	NA	65	NA	NA	NA	NA	NA
UPENN 020	Disease Control	0.46	17.37	0.28	NA	NA	Male	NA	NA	85	NA	NA	NA	NA	NA
UPENN 021	Disease Control	0.21	6.62	1.4	NA	NA	Male	NA	NA	81	NA	NA	NA	NA	NA
UPENN 022	Disease Control	0.14	5.76	0.51	NA	NA	Male	NA	NA	60	NA	NA	NA	NA	NA
UPENN 023	Disease Control	0.8	8.39	1.44	NA	NA	Male	NA	NA	70	NA	NA	NA	NA	NA
UPENN 024	Disease Control	0.05	48.26	0.54	NA	NA	Male	NA	NA	61	NA	NA	NA	NA	NA
UPENN 025	Disease Control	0.02	5.36	0.45	NA	NA	Male	NA	NA	71	NA	NA	NA	NA	NA
UPENN 026	Healthy Control	1.2	35.31	1.48	NA	NA	Male	NA	NA	58	NA	NA	NA	NA	NA
UPENN 027	Healthy Control	2.44	15.13	2.14	NA	NA	Female	NA	NA	72	NA	NA	NA	NA	NA
UPENN 028	Healthy Control	0.03	9.88	0.94	NA	NA	Male	NA	NA	46	NA	NA	NA	NA	NA
UPENN 029	Healthy Control	2.42	8.88	1.58	NA	NA	Male	NA	NA	72	NA	NA	NA	NA	NA
UPENN 030	Healthy Control	1.44	26.53	1.03	NA	NA	Female	NA	NA	63	NA	NA	NA	NA	NA
UPENN 031	Healthy Control	0	3.01	0.23	NA	NA	Male	NA	NA	54	NA	NA	NA	NA	NA
UPENN 032	Healthy Control	1.18	12.71	3.02	NA	NA	Male	NA	NA	72	NA	NA	NA	NA	NA
UPENN 033	Healthy Control	0	64.67	0.21	NA	NA	Female	NA	NA	37	NA	NA	NA	NA	NA
UPENN 034	Healthy Control	0.11	5.47	0.25	NA	NA	Female	NA	NA	60	NA	NA	NA	NA	NA
UPENN 035	Healthy Control	0	3.51	0.3	NA	NA	Female	NA	NA	55	NA	NA	NA	NA	NA
UPENN 036	Healthy Control	0.06	18.94	1.83	NA	NA	Male	NA	NA	57	NA	NA	NA	NA	NA
UPENN 037	Healthy Control	0.5	14.62	1.13	NA	NA	Male	NA	NA	66	NA	NA	NA	NA	NA
UPENN 038	Healthy Control	0.6	17.84	3.38	NA	NA	Male	NA	NA	74	NA	NA	NA	NA	NA
UPENN 039	Healthy Control	0.22	23.44	0.27	NA	NA	Female	NA	NA	59	NA	NA	NA	NA	NA
UPENN 040	Healthy Control	0.07	7.2	0.52	NA	NA	Male	NA	NA	73	NA	NA	NA	NA	NA
UPENN 041	Healthy Control	0	3.19	0.57	NA	NA	Female	NA	NA	32	NA	NA	NA	NA	NA
UPENN 042	Healthy Control	0.19	16.03	0.63	NA	NA	Female	NA	NA	80	NA	NA	NA	NA	NA
UPENN 043	Healthy Control	0.36	25.35	1.93	NA	NA	Female	NA	NA	55	NA	NA	NA	NA	NA
UPENN 044	Healthy Control	0.31	24.07	0.8	NA	NA	Female	NA	NA	60	NA	NA	NA	NA	NA
UPENN 045	Healthy Control	0.1	13.81	0.66	NA	NA	Male	NA	NA	45	NA	NA	NA	NA	NA
UPENN 046	Healthy Control	0.22	21.98	0.63	NA	NA	Male	NA	NA	43	NA	NA	NA	NA	NA
UPENN 047	Healthy Control	0.79	129.52	6.56	NA	NA	Male	NA	NA	69	NA	NA	NA	NA	NA
UPENN 048	Healthy Control	0.1	3.84	0.46	NA	NA	Male	NA	NA	39	NA	NA	NA	NA	NA
UPENN 049	Healthy Control	0.33	2.14	0.74	NA	NA	Male	NA	NA	26	NA	NA	NA	NA	NA
UPENN 050	Healthy Control	0.19	9.09	2.43	NA	NA	Female	NA	NA	65	NA	NA	NA	NA	NA
UPENN 051	Metastatic	55.15	43.15	62.06	8089	NA	Female	NA	NA	60	NA	NA	NA	NA	NA
UPENN 052	Metastatic	13.03	202.04	36.67	5154	NA	Female	NA	NA	68	NA	NA	NA	NA	NA
UPENN 053	Metastatic	61.55	18.74	55.87	7	NA	Male	NA	NA	64	NA	NA	NA	NA	NA
UPENN 054	Metastatic	0.2	80.97	2.43	2715	NA	Female	NA	NA	65	NA	NA	NA	NA	NA
UPENN 055	Metastatic	10.49	249.69	19.02	5441	NA	Male	NA	NA	72	NA	NA	NA	NA	NA
UPENN 056	Metastatic	21.03	27.35	29.84	1135	NA	Male	NA	NA	71	NA	NA	NA	NA	NA
UPENN 057	Metastatic	41.91	54.89	53.39	26123	NA	Female	NA	NA	71	NA	NA	NA	NA	NA
UPENN 058	Metastatic	175.42	29.07	11.36	11	NA	Female	NA	NA	67	NA	NA	NA	NA	NA
UPENN 059	Metastatic	71.55	308.88	78.03	300	NA	Male	NA	NA	54	NA	NA	NA	NA	NA
UPENN 060	Metastatic	30.91	237.25	23.72	2272	NA	Female	NA	NA	77	NA	NA	NA	NA	NA
UPENN 061	Metastatic	406.88	395.81	1176.51	889390	NA	Male	NA	NA	58	NA	NA	NA	NA	NA
UPENN 062	Metastatic	7.74	228.06	5.95	328	NA	Male	NA	NA	73	NA	NA	NA	NA	NA
UPENN 063	Metastatic	845.44	364.04	982.26	3089	NA	Female	NA	NA	63	NA	NA	NA	NA	NA
UPENN 064	Metastatic	2.08	23	6.35	254	NA	Female	NA	NA	66	NA	NA	NA	NA	NA
UPENN 065	Metastatic	0.48	9.33	1.97	14323	NA	Male	NA	NA	71	NA	NA	NA	NA	NA
UPENN 066	Metastatic	58.22	8.06	45.56	1977	NA	Female	NA	NA	68	NA	NA	NA	NA	NA
UPENN 067	Metastatic	2.67	15.48	5.24	74	NA	Female	NA	NA	80	NA	NA	NA	NA	NA
UPENN 068	Metastatic	4.64	147.95	9.44	81862	NA	Female	NA	NA	59	NA	NA	NA	NA	NA
UPENN 069	Metastatic	9.83	20.33	5.56	16	NA	Female	NA	NA	58	NA	NA	NA	NA	NA
UPENN 070	Metastatic	0.31	25.13	1.29	837	NA	Female	NA	NA	81	NA	NA	NA	NA	NA
UPENN 071	Metastatic	94.84	44.53	73.86	2142	NA	Male	NA	NA	59	NA	NA	NA	NA	NA
UPENN 072	Metastatic	12.43	212.97	26.66	491	NA	Female	NA	NA	61	NA	NA	NA	NA	NA
UPENN 073	Metastatic	0.54	7.68	1.74	1054.7	NA	Female	NA	NA	61	NA	NA	NA	NA	NA
UPENN 074	Metastatic	0.78	48.73	2.78	13.473	NA	Male	NA	NA	65	NA	NA	NA	NA	NA
UPENN 075	Naïve Resectable	0.64	149.73	4.09	525	4940	Male	2	1	72	0	2347	0	2347	No
UPENN 076	Naïve Resectable	0	15.22	1.21	97	36828	Female	3	1	59	1	450	1	140	No
UPENN 077	Naïve Resectable	3.09	19.59	7.74	1	10206	Male	2	2	71	1	92	1	34	Yes
UPENN 078	Naïve Resectable	2.81	42.95	10.35	1373	16224	Female	3	1	58	1	544	1	76	Yes
UPENN 079	Naïve Resectable	8.02	76.42	6.66	97	9828	Female	3	2	76	1	133	1	50	Yes
UPENN 080	Naïve Resectable	2.17	88.39	7.69	22	5616	Male	3	1	78	1	278	0	261	No
UPENN 081	Naïve Resectable	2.24	125.51	11.64	36	26912	Male	2	0	75	0	446	0	314	No
UPENN 082	Naïve Resectable	0.87	3.58	2.67	24	6720	Female	2	1	65	1	280	1	41	Yes
UPENN 083	Naïve Resectable	3.15	90.06	7.69	1352	3276	Female	3	1	85	1	543	1	271	No
UPENN 084	Naïve Resectable	96.43	61	61.83	2	7942	Male	NA	NA	69	1	37	1	0	Yes
UPENN 085	Naïve Resectable	1.39	157.59	6.64	51	810	Female	3	2	64	0	714	0	630	No
UPENN 086	Naïve Resectable	9.01	280.81	14.01	88	2366	Male	2	0	76	0	133	1	55	Yes
UPENN 087	Naïve Resectable	2.68	3.09	6.53	484	17342	Female	3	1	70	0	1148	1	758	No
UPENN 088	Naïve Resectable	7.35	201.75	5.7	41	39237	male	3	2	76	1	57	1	43	Yes
UPENN 089	Naïve Resectable	1.45	50.83	6.11	1493	26040	Male	2	1	71	0	702	0	628	No
UPENN 090	Naïve Resectable	17.36	1006.83	135.86	33	52890	Male	NA	NA	77	1	167	1	0	Yes
UPENN 091	Naïve Resectable	0.05	42.08	11.83	79	9720	Female	3	1	75	0	650	0	569	No
UPENN 092	Naïve Resectable	0.19	10.2	0.97	133.2	7888	Male	2	0	76	0	1979	0	1256	No
UPENN 093	Naïve Resectable	2.36	145.28	2.49	30.7	8372	Male	3	1	74	1	1050	1	488	No
UPENN 094	Naïve Resectable	0.13	2.65	0.5	309	18096	Female	2	0	85	0	1708	0	562	No
UPENN 095	Naïve Resectable	0.99	45.79	1.69	74	5500	Female	NA	NA	66	1	302	0	237	No
UPENN 096	Naïve Resectable	2.61	166.76	9.68	331	16660	Male	3	1	60	1	885	1	700	No
UPENN 097	Naïve Resectable	0.83	2.77	14.57	174	12144	Female	3	1	83	1	1312	0	1230	No
UPENN 098	Naïve Resectable	0.58	0.71	0.29	506	35700	Male	3	1	79	1	693	1	378	No
UPENN 099	Naïve Resectable	0.4	978.34	5.34	420	30294	Male	3	1	68	1	768	1	307	No
UPENN 100	Naïve Resectable	0.8	187.58	3.05	109	5780	Male	1	1	79	0	1023	0	973	No
UPENN 101	Naïve Resectable	0.03	23.44	1.57	522	2112	Female	2	0	77	1	1394	1	1092	No
UPENN 102	Naïve Resectable	0.33	569.09	5.96	29	7106	Male	2	0	77	1	675	0	670	No
UPENN 103	Naïve Resectable	1.25	181.81	8.37	704	22500	Male	3	2	68	0	211	1	105	Yes
UPENN 104	Naïve Resectable	3.72	402.62	4.96	39.4	5780	Female	3	0	59	1	376	1	331	No
UPENN 105	Naïve Resectable	3.75	326.62	25.31	31	19251	Male	2	2	74	1	317	1	238	No
UPENN 106	Naïve Resectable	0.84	11.14	0.27	164	57195	Female	3	0	72	1	1710	0	1545	No
UPENN 107	Naïve Resectable	0.29	17.43	0.65	13.43	512	Female	1	0	67	0	2191	0	1679	No
UPENN 108	Naïve Resectable	0.03	10.05	0.6	294	14896	Male	2	1	66	1	1437	1	65	Yes
UPENN 109	Naïve Resectable	0.77	11.39	1.12	19	7875	Female	3	0	83	0	2655	0	2650	No
UPENN 110	Naïve Resectable	3.97	918.55	6.71	93	NA	Male	3	0	63	1	608	1	406	No
UPENN 111	Naïve Resectable	0.38	747.5	5.62	1	68714	Male	2	2	66	0	573	0	512	No
UPENN 112	Naïve Resectable	1.09	866.39	14.72	2	34650	Male	2	2	71	1	157	1	110	Yes
UPENN 113	Naïve Resectable	0.3	100.97	2.89	46	2574	male	1	1	82	1	527	1	310	No
UPENN 114	Naïve Resectable	0	4.37	3.67	32	NA	Male	3	1	73	1	807	0	507	No
UPENN 115	Naïve Resectable	0.06	4.3	0.94	145	6650	Female	2	1	85	1	122	1	0	Yes
UPENN 116	Naïve Resectable	0.15	8.59	0.57	<0.1	NA	Female	2	1	72	0	748	1	40	Yes
UPENN 117	Naïve Resectable	0.11	19.99	1.06	48	11475	Male	3	1	65	0	2291	1	1941	No
UPENN 118	Naïve Resectable	2.54	46.21	4.73	2109	15000	Male	NA	NA	82	1	45	1	0	Yes
UPENN 119	Naïve Resectable	2.57	59.83	3.4	70	4080	Male	2	0	82	0	1070	1	895	No
UPENN 120	Naïve Resectable	0.23	2.73	0.71	22	4212	Female	1	0	75	0	2202	0	1828	No
UPENN 121	Naïve Resectable	2.64	2084.5	11.54	6597	165648	Female	3	1	65	1	307	1	88	Yes
UPENN 122	Naïve Resectable	4.96	242.73	5.08	< 3.00	NA	Female	2	2	68	1	244	1	79	Yes
UPENN 123	Naïve Resectable	0.52	152.27	10.07	21	21420	Female	2	2	79	1	826	1	699	No
UPENN 124	Naïve Resectable	1.06	234.24	3.87	1582	27125	Male	3	2	75	0	1073	0	1059	No
UPENN 125	Naïve Resectable	1.56	189.74	3.82	546	57190	Female	3	1	60	1	262	0	252	No
UPENN 126	Naïve Resectable	0.36	44.39	2.9	31	1470	Female	2	2	66	0	837	0	718	No
UPENN 127	Naïve Resectable	0.63	16.97	1.07	6.05	28644	Male	2	0	72	0	474	0	470	No
UPENN 128	Naïve Resectable	2.61	17.43	7.82	576	19800	Male	NA	NA	67	1	619	1	24	Yes
UPENN 129	Naïve Resectable	4.44	254.66	31.1	429	15444	Male	NA	NA	66	1	105	1	0	Yes
UPENN 130	Naïve Resectable	1.55	79.7	4.66	27	8160	Male	2	1	51	0	544	0	456	No
UPENN 131	Naïve Resectable	0.72	25.97	0.6	4	2700	Female	1	1	59	0	2102	0	1906	No
UPENN 132	Naïve Resectable	0.35	159.86	1.99	664	15525	Male	3	1	65	1	1044	1	687	No
UPENN 133	Naïve Resectable	2.52	112.36	7.17	13	6650	Female	2	1	68	1	365	1	321	No
UPENN 134	Naïve Resectable	0	16.13	6.39	126	21054	Male	3	2	73	1	199	1	83	Yes
UPENN 135	Naïve Resectable	0.42	141.54	2.3	273	11025	Male	3	1	81	1	1477	0	943	No
UPENN 136	Naïve Resectable	0.34	13.79	3.27	9.83	5491	Female	3	1	54	1	1319	1	619	No
UPENN 137	Naïve Resectable	3.89	0.9	1	84	7182	Female	NA	NA	64	1	1246	1	1028	No
UPENN 138	Naïve Resectable	0.1	20.26	3.14	574	16224	Male	3	1	71	1	1884	0	535	No
UPENN 139	Naïve Resectable	2.43	14.82	9.48	485	28140	Male	NA	NA	81	1	303	1	0	Yes
UPENN 140	Naïve Resectable	1.59	114.85	1.02	394	15525	Female	NA	NA	60	1	673	1	0	Yes
UPENN 141	Naïve Resectable	1.01	169.19	2.25	33	20280	Female	3	1	64	1	2013	0	1976	No
UPENN 142	Naïve Resectable	5.31	140.58	22.82	1811	42284	Female	2	2	58	1	989	1	65	Yes
UPENN 143	Naïve Resectable	0.44	654.45	2.61	944	23925	Female	2	2	66	0	2232	1	924	No
UPENN 144	Naïve Resectable	7.2	59.36	21.78	182	44030	Female	3	0	50	0	92	1	36	Yes
UPENN 145	Naïve Resectable	2.41	472.02	11.93	175	1386	Male	2	1	76	0	423	1	370	No
UPENN 146	Naïve Resectable	2.42	111.51	9.75	140	9405	Male	2	1	75	1	859	1	374	No
UPENN 147	Naïve Resectable	1.41	109.42	1.94	241	13775	Female	2	2	72	1	167	1	47	Yes
UPENN 148	Naïve Resectable	0	31.8	5.14	87.5	7938	Male	2	1	83	0	1049	0	335	No
UPENN 149	Naïve Resectable	0.92	165.97	4.68	46	9177	Male	3	1	76	1	935	1	71	Yes
UPENN 150	Neoadjuvant Presurgical	1.01	11.27	0.62	1	7774	Female	NA	NA	71	0	991	0	868	No
UPENN 151	Neoadjuvant Presurgical	1.59	45.04	5.19	59	22464	Female	NA	NA	63	1	928	1	197	No
UPENN 152	Neoadjuvant Presurgical	1.61	21.45	7.65	NA	14616	Female	NA	NA	55	1	170	1	56	Yes
UPENN 153	Neoadjuvant Presurgical	1.59	146.62	NA	2	7040	Female	NA	NA	66	1	922	1	663	No
UPENN 154	Neoadjuvant Presurgical	2.07	57.34	1.22	NA	990	Male	NA	NA	58	1	378	1	0	Yes
UPENN 155	Neoadjuvant Presurgical	0.13	34.07	1.35	NA	1320	Male	NA	NA	59	1	1047	0	1016	No
UPENN 156	Neoadjuvant Presurgical	0.94	18.43	15.15	NA	13041	Male	NA	NA	55	1	121	1	0	Yes
UPENN 157	Neoadjuvant Presurgical	1.03	18.75	0.59	NA	NA	Female	NA	NA	67	0	892	0	892	No
UPENN 158	Neoadjuvant Presurgical	0.64	176.49	NA	266	14168	Male	NA	NA	66	1	344	1	244	No
UPENN 159	Neoadjuvant Presurgical	0	30.72	NA	438	22950	Female	NA	NA	68	1	485	1	105	Yes
UPENN 160	Neoadjuvant Presurgical	0.62	486.53	5.14	NA	7429	Male	NA	NA	81	0	460	0	384	No
UPENN 161	Neoadjuvant Presurgical	0.61	99.56	2.06	NA	14007	Male	NA	NA	61	1	333	1	116	Yes
UPENN 162	Neoadjuvant Presurgical	2.76	41.28	4.3	49	5168	Male	NA	NA	72	0	953	1	766	No
UPENN 163	Neoadjuvant Presurgical	0.33	65.5	1.11	NA	2618	Male	NA	NA	59	1	213	1	92	Yes
UPENN 164	Neoadjuvant Presurgical	2.61	712.65	25.91	NA	5880	Female	NA	NA	67	0	1204	1	401	No
UPENN 165	Neoadjuvant Presurgical	25.34	120.77	83.11	73	800	Female	NA	NA	59	1	522	1	443	No
UPENN 166	Neoadjuvant Presurgical	0.89	20.15	NA	12	39960	Male	NA	NA	61	1	567	0	506	No
UPENN 167	Neoadjuvant Presurgical	0.59	84.09	10.49	NA	4080	Female	NA	NA	77	1	822	1	701	No
UPENN 168	Neoadjuvant Presurgical	0.35	208.88	1.03	144	23925	Male	NA	NA	63	0	890	0	875	No
UPENN 169	Neoadjuvant Presurgical	1.33	16.97	1.99	1	9450	Female	NA	NA	73	1	720	1	706	No
UPENN 170	Neoadjuvant Presurgical	0.88	61.21	1.52	NA	19575	Male	NA	NA	71	0	979	0	930	No
UPENN 171	Neoadjuvant Presurgical	1.61	816.04	3.61	20	7429	Male	NA	NA	51	1	660	1	96	Yes
UPENN 172	Neoadjuvant Presurgical	0.52	34.21	0.49	345	15246	Female	NA	NA	69	1	492	0	455	No
UPENN 173	Neoadjuvant Presurgical	0.18	54.32	18.45	22	2431	Male	NA	NA	59	1	599	1	0	Yes
UPENN 174	Neoadjuvant Presurgical	0.35	82.95	2.17	NA	72039	Male	NA	NA	71	1	250	1	78	Yes
UPENN 175	Neoadjuvant Presurgical	0	27.69	0.95	292	15120	Female	NA	NA	71	0	693	0	604	No
UPENN 176	Neoadjuvant Presurgical	0	42.73	9.08	188	29946	Female	NA	NA	70	1	628	1	207	No
UPENN 177	Neoadjuvant Pretreatment	0.98	97.75	5.72	538	34965	Female	NA	NA	70	1	628	1	207	No
UPENN 178	Neoadjuvant Pretreatment	0.18	20.02	2.46	168	32760	Male	NA	NA	59	1	599	1	0	Yes
UPENN 179	Neoadjuvant Pretreatment	0.32	87.13	2.05	11	9900	Female	NA	NA	66	1	922	1	663	No
UPENN 180	Neoadjuvant Pretreatment	0.51	22.17	1.14	15	94500	Male	NA	NA	61	1	567	0	506	No
UPENN 181	Neoadjuvant Pretreatment	2.11	91.86	5.52	1	11592	Female	NA	NA	73	1	720	1	706	No
UPENN 182	Neoadjuvant Pretreatment	1.15	36.75	1.94	455	72150	Male	NA	NA	66	1	344	1	244	No
UPENN 183	Neoadjuvant Pretreatment	0.6	86.97	1.7	75	12122	Male	NA	NA	59	1	213	1	92	Yes
UPENN 184	Neoadjuvant Pretreatment	0.01	31.34	2.4	65	NA	Female	NA	NA	67	0	892	0	892	No
UPENN 185	Neoadjuvant Pretreatment	0.27	82.28	6.07	4597	43989	Female	NA	NA	68	1	485	1	105	Yes
UPENN 186	Neoadjuvant Pretreatment	0.18	18.05	1.2	119	52096	Male	NA	NA	51	1	660	1	96	Yes
UPENN 187	Neoadjuvant Pretreatment	1.16	211.43	4.97	123	3536	Male	NA	NA	61	1	333	1	116	Yes
UPENN 188	Neoadjuvant Pretreatment	2.66	14.68	2	NA	22330	Female	NA	NA	71	0	991	0	868	No
UPENN 189	Neoadjuvant Pretreatment	1.1	7.82	1.34	377	15360	Male	NA	NA	55	1	121	1	0	Yes
UPENN 190	Neoadjuvant Pretreatment	0.18	24.21	2.06	44	11780	Female	NA	NA	55	1	170	1	56	Yes
